# Supplementary material for: Neural network models for influenza forecasting with associated uncertainty using Web search activity trends
Source: PLoS Comput Biol. 2023 Aug 28;19(8):e1011392. doi: 10.1371/journal.pcbi.1011392 (PMC10491400; doi:10.1371/journal.pcbi.1011392)
Supplement: S1 Table — A demonstration of manually curated topics based on the Web search queries used in forecasting models trained for and tested on the 2015/16 flu season. Please note that we do not use query topics in our forecasting models. (XLSX) [file pcbi.1011392.s016.xlsx]

## Sheet: Sheet1
Topic	Proportion (%)	Examples
Symptoms	37	cold flu sympotoms, flu sure throat, flu nausea
General/ Strains	19	flu, b flu, flu strain
Medicine	18	flu tamiflu, flu medicine, flu treatment
Influenza in Children	11	flu infants, flu toddler
Incubation/Spread	8	flu incubation period, cold contagious
Testing/Advice	7	flu swab, flu help
