# Supplementary material for: Neural network models for influenza forecasting with associated uncertainty using Web search activity trends
Source: PLoS Comput Biol. 2023 Aug 28;19(8):e1011392. doi: 10.1371/journal.pcbi.1011392 (PMC10491400; doi:10.1371/journal.pcbi.1011392)
Supplement: S2 Table — The training and testing date intervals (all inclusive) for the four flu seasons used to evaluate forecasting methods in our experiments. Dates given are the days from which forecasts are made. (XLSX) [file pcbi.1011392.s017.xlsx]

## Sheet: Sheet1
Flu season	Training start	Training end	Testing start	Testing end
2015/16	2004-03-24	2015-08-12	2015-10-19	2016-05-14
2016/17	2004-03-24	2016-08-11	2016-10-17	2017-05-13
2017/18	2004-03-24	2017-08-10	2017-10-16	2018-05-12
2018/19	2004-03-24	2018-08-09	2018-10-15	2019-05-11
