# Supplementary material for: Neural network models for influenza forecasting with associated uncertainty using Web search activity trends
Source: PLoS Comput Biol. 2023 Aug 28;19(8):e1011392. doi: 10.1371/journal.pcbi.1011392 (PMC10491400; doi:10.1371/journal.pcbi.1011392)
Supplement: S3 Table — The training and validation date intervals of the 5 validation folds. These are used to validate and determine the hyperparameter values of the NNs in our experiments. (XLSX) [file pcbi.1011392.s018.xlsx]

## Sheet: Sheet1
Fold	Training start	Training end	Validation start	Validation end
1	2004-03-24	2014-08-12	2014-08-13	2015-08-11
2	2004-03-24	2013-08-12	2013-08-13	2014-08-11
3	2004-03-24	2012-08-13	2012-08-14	2013-08-11
4	2004-03-24	2011-08-13	2011-08-14	2012-08-11
5	2004-03-24	2010-08-13	2010-08-14	2011-08-12
