# Supplementary material for: Neural network models for influenza forecasting with associated uncertainty using Web search activity trends
Source: PLoS Comput Biol. 2023 Aug 28;19(8):e1011392. doi: 10.1371/journal.pcbi.1011392 (PMC10491400; doi:10.1371/journal.pcbi.1011392)
Supplement: S5 Table — Meta-analysis of ILI rate forecasts around the peak of a flu season for FF, SRNN, and IRNN. δ-p denotes the temporal difference (in days) in forecasting the peak of the flu seasons 2015/16, 2016/17, 2017/18, and 2018/19, respectively. Negative / positive values indicate an earlier / later forecast. Avg. δ-yp measures the average magnitude difference in the estimate of the peak of the flu season between a forecasting model and CDC. MAE-p is the MAE when the ILI rate is above the seasonal mean plus one standard deviation. SMAPE-p (%) is the symmetric mean absolute percentage of error for the same time periods. (XLSX) [file pcbi.1011392.s020.xlsx]

## Sheet: Sheet1
Horizon
Metric	FF	SRNN	IRNN	FF	SRNN	IRNN
(days)	12, 15, 9, -33	10, 15, 5, 28	-4, 14, -25, -28	19, -15, 15, -26	-40, -14, -16, -23	-47, -20, -21, -25
Avg.	0.5	1.31	0.52	0.7	0.154	0.52
MAE-p	0.89	1.28	0.73	1.22	1.59	0.93
SMAPE-p (%)	21.34	29.7	15.66	30.55	38.17	19.83
